# Supplementary material for: Ultra-processed foods: how functional is the NOVA system?
Source: Eur J Clin Nutr. 2022 Mar 21;76(9):1245–53. doi: 10.1038/s41430-022-01099-1 (PMC9436773; doi:10.1038/s41430-022-01099-1)
Supplement: Supplementary file 3 — Supplementary Table 1 [file 41430_2022_1099_MOESM3_ESM.xlsx]

## Sheet: marketed foods
TABLE S1 - ONLINE SUPPLEMENTARY MATERIALS
The foods in bold red font in first column were used in the quality control test		NOVA assignments (n)
	Ingredient list	NOVA1	NOVA2	NOVA3	NOVA4	Cluster	Most common assignment
Caramel flan	partially skimmed milk; sugar; caramel 5% (sugar; wheat glucose-fructose syrup; water); corn starch; gelling agent (carrageenans); aroma; dye (beta-carotene); thickeners (pectin; xanthan gum); processed potato starch.	0	0	6	153	T	4
Chestnut moose	chestnut cream 54%(chestnuts, sugar, glucose syrup, flavor [vanilla]); cream 22%; water; emulsifier (E471); bovine gelatin; Skimmed milk powder; stabilizer (E410).	0	0	4	155	T	4
Chocolate custard A	semi-skimmed milk 73%; caramel 10%(sugar; glucose-fructose syrup; water); sugar; lactose powder; potato starch; carrageenans; aromas; E524.	0	0	6	153	T	4
Chocolate custard B	whole milk 55.6%; 12% fresh cream; sugar; fresh eggs 10.5%; chocolate 7% (cocoa mass; sugar; low-fat cocoa powder; soy lecithin); Cocoa Powder; milk proteins and lactose; processed tapioca starch.	0	1	23	135	T	4
Milk chocolate pudding	milk chocolate cream 60% (skimmed milk 53.9% ; cream 18.7%; sugar; milk chocolate 9% [cream; cocoa mass; sugar; low-fat cocoa; sunflower lecithin]; modified starch; low-fat cocoa; E407; flavorings ; E331); white chocolate mousse 22.2% (cream 51.8%; skim milk 30.1%; sugar; white chocolate 2% [sugar; cocoa butter; whole milk powder; skimmed milk powder]; beef gelatin; pork gelatin; E471; E472b; fla…	0	0	1	158	T	4
Chocolate mousse A	fresh egg white 33.5%; chocolate 26% (cocoa mass; sugar; low-fat cocoa powder; soy lecithin); partially skimmed milk; glucose syrup; dextrose; water; cocoa paste; sugar; fresh egg yolk; gelatin; modified potato starches; stabilizer (xanthan gum).	0	0	4	155	T	4
Chocolate mousse B	buttermilk; sugar; cream; cocoa; dark chocolate 3.7% (cocoa mass; sugar; lean cocoa); gelatin; emulsifier (E471); glucose syrup; buttermilk powder; lactose powder; gelling agent (E407); acidity corrector (E524).	0	0	4	155	T	4
Chocolate mousse C	skimmed milk; sugar; dark chocolate 5.5% (cocoa mass; sugar; soy lecithin); cream; lean cocoa powder; gelatin; skim milk powder; milk proteins; thickeners (E401, E407); emulsifier (E472b); acidity corrector (E331).	0	0	3	156	T	4
Coffee pudding	whole milk 81.3%; sugar; processed corn starch; sour cream 1.8%; dye (E150a); lactose and milk proteins; powdered coffee extracts; gelling agent (E407); aroma; acidity corrector (E331iii).	0	0	7	152	T	4
Coffee pudding topped with whipped cream A	whole milk; fresh cream; sucrose; modified starches; natural coffee flavor 2.4%; lactose; gelling agents (E407; E415); dye (E150b); milk proteins; emulsifier (E472); vanilla flavor).	0	0	4	155	T	4
Coffee pudding topped with whipped cream B	pasteurized skimmed milk; fresh cream 23.2%; sugar, processed corn starch; milk proteins; soluble coffee 0.6%; potato starch; gelling agents (E407; E412); dye (E150c); porcine gelatin; aromas; emulsifier (E472b).	0	0	5	154	T	4
Creamy yogurt with red berries	fermented cream 68% (14% fat cream; lactic ferments); raspberries 14%; sugar; concentrated beet juice.	2	10	101	46	T	3
Creamy yogurt with fruit	whole milk yogurt; cream 20%; sugar 8.5%; strawberry 8% (strawberry or raspberry or peach and passion fruit; fruit juice obtained from a concentrate);glucose-fructose syrup 2.5%; concentrated red beet juice; natural aromas.	0	3	23	133	U	4
Caramel custard	whole milk; extra fresh eggs 15.9%; sugar; caramel 6.6% (sugar; wheat glucose-fructose syrup; water); skim milk powder; processed starch from potatoes; vanilla flavor); gelling agent (fruit pectin); thickener (xanthan gum).	0	0	9	150	T	4
Vanilla pudding	42% whole milk; 15% skimmed milk; cream 12.5%; caramel 7% (sugar; water; modified starch; citric acid; E524; E471; xanthan gum; pectins); water; sugar; glucose-fructose syrup; skim milk powder; modified starch; starch; stabilizers (carrageenans; carob seed flour); aromas; pork gelatin; acidity corrector (E524); dye (E160b).	0	0	3	156	T	4
Speculoos custard	smooth 86g (cream; whole milk; fresh eggs; sugar; starch; corn flour; vegetable oil; speculoos 4% [starch; corn flour; vegetable oil; cane sugar; glucose syrup; caramel; cinnamon; salt ; baking powder; sunflower lecithin]; fresh egg white; caramel [glucose syrup; sugar; water]; natural flavor); filling 4g (speculoos [wheat flour; sugar; vegetable oil; vegetable fats; candy sugar syrup; baking pow…	0	0	11	148	T	4
Fermented soy pudding with fruit A	tonyu 76.3% (water; soybeans 8.2%); forest fruits and red fruits 10% (raspberries 2.5%; blackberries 2.5%; blueberries 2.5%; strawberry and concentrated strawberry puree 2.5%); sugar 9.8%; wheat dextrin; processed tapioca starch; tricalcium phosphate; aromas; thickener (pectin); acidity correctors (E330, E331); salt; ferments; fruit preservative (E202); Vitamin E.	0	0	5	154	T	4
Fermented soy pudding with fruit B	soybean juice 75% (water; soybeans 9%); cherry 11%; sugar; thickeners (processed corn starch; pectin; carob bean flour); natural cherry flavor and other natural flavors; calcium phosphate; selected ferments.	1	1	15	142	T	4
Flavored sweetened yogurt drink	skimmed milk made from powdered milk; sugar 6%; glucose-fructose syrup 5.3%; cream; skim milk powder; aromas; milk mineral concentrate; lactic ferments.	0	4	15	140	T	4
Flavored yogurt	strawberry (skimmed milk; cream; sugar 6.2%; strawberry puree 6%; lactose and milk protein; fructose-glucose syrup; processed starch; E415; flavors; E330; E331; lactic ferments; vitamin D).	0	0	5	154	T	4
Floating island	partially skimmed milk; fresh egg white 18%; sugar; fresh egg yolk 6.4%; processed potato starches; natural flavor (vanilla); stabilizer (E415); filling (caramel [sugar; wheat glucose-fructose syrup; water).	0	0	9	150	T	4
Flavored sweetened fromage blanc	fresh cheese made from semi-skimmed milk (pasteurized skimmed milk; pasteurized fresh cream; lactic ferments); water; sugar 6.2%; fructose 3.3%; carrot juice; elderberry and beetroot juice (raspberry flavor); processed starch; Natural aromas; thickener (guar gum); vitamin D.	1	0	15	143	T	4
Fromage blanc with fruit	pasteurized skimmed milk; invert liquid sugar 11.4%; pasteurized cream; fruit pulp 5% (strawberry, raspberry, apricot); sugar 1.9%; modified starch; calcium lactate; aromas; dyes (beetroot red, paprika extract, curcumin); thickener (guar gum); lactic ferments; fruit preservative (E202); vitamin B2; vitamin B12.	0	0	11	148	T	4
Fruity milk pudding	sweet fresh cheese 3.2%; fat 53.3% (pasteurized skimmed milk; pasteurized cream; sugar 2.6%; lactic ferments); light cream mousse 22.2% (light cream 22% mg 84.6%; sugar; pork gelatin; E471; E472b; skimmed milk powder; flavorings); strawberry preparation 15.6% (whole strawberry 66.6%; sugar; water; strawberry pulp 6%; glucose-fructose syrup; modified starch; E440; E412; aromas; E202; E120); red fr…	0	0	0	159	T	4
Fruit yogurt	semi-skimmed pasteurized milk yogurt; sugar; water; strawberries; raspberries; blackberries; glucose-fructose syrup; blueberries; dye concentrate of fruits and plants (carrot; currant; grape); natural flavor.	0	2	24	133	T	4
Rice pudding	whole milk 82%; rice 8.6%; sugar; milk proteins.	2	16	76	65	U	3
Plain fermented milk	whole milk; lactose and milk proteins; lactic ferments; bifidobacterium.	32	20	61	46	V	3
Plain fromage frais A	skimmed milk; cream; lactic ferments; preservatives (E203).	9	18	85	47	V	3
Plain fromage frais B	pasteurized skimmed milk; pasteurized cream; lactic ferments; rennet.	34	24	91	10	U	3
Plain fromage frais C	pasteurized skimmed milk; pasteurized cream; lactic ferments.	34	26	98	1	V	3
Plain fromage frais D	pasteurized skimmed milk; lactic ferments.	55	25	76	3	V	3
Plain yogurt A	whole milk 94%; skim milk powder; lactic ferments.	53	23	72	11	V	3
Plain yogurt B	whole milk 98%; milk proteins; lactic ferments.	39	26	66	28	V	3
Profiteroles	whole milk; sugar; fresh eggs 7%; water; Butter; fresh egg yolk; cocoa 3%; wheat flour; processed cassava and corn starches; Colza oil; vanilla flavor); coloring (curcumin); chocolate 0.4% (cocoa mass; sugar; lean cocoa); gelling agent (carrageenans); salt; emulsifier (mono and diglycerides of fatty acids).	0	0	7	152	T	4
Sweetened flavored fruity milk pudding	whole milk; cherry 11.4%; sugar 10.8%; cream; thickeners (processed starch; carrageenans; xanthan gum); Skimmed milk powder; concentrated hibiscus juice; concentrated carrot juice; aromas; lactic ferments.	1	2	12	144	T	4
Sweetened flavored yogurt	whole milk yogurt 89%; sugar 9.9%; vanilla flavor.	5	7	75	72	T	3
Sweetened yogurt with fruit A	partially skimmed milk; strawberry 10.2%; sugar 9%; milk proteins; glucose-fructose syrup; modified corn starch; thickener (guar gum); acidifiers (citric acid; calcium lactate); aromas; coloring (carmine); fruit preservative (potassium sorbate); lactic ferments.	0	0	7	152	U	4
Sweetened yogurt with fruit B	whole milk yogurt; fruits 12% (strawberry; peach; apricot; pineapple; cherry; raspberry); sugar 8.5%; glucose-fructose syrup 1.9%; processed starch; thickeners (guar gum; pectin); dyes (cochineal; anthocyanins; lutein; paprika extract; beta-carotene); acidity correctors (citric acid; sodium citrate; potassium citrate; calcium phosphate; calcium lactate; E452i); salt; aromas.	0	0	3	156	T	4
Tiramisu	water; coffee sauce 22.2% (wheat glucose syrup; water; ethyl alcohol; soluble coffee 0.4%; coffee flavor); wheat glucose syrup; sponge cake 7.8% (whole eggs; wheat flour; sugar; wheat dextrose: mono and diglycerides of fatty acids; diphosphates; sodium carbonates; powdered egg white); skimmed milk powder 7.2%; mascarpone 6.9%; coconut oil; sugar; egg yolks; marsala wine 1.4%; cocoa powder 1.1%; w…	0	0	0	159	T	4
Vanilla mousse	skimmed milk; fresh cream 30.7%; sugar, processed potato starch; pork gelatin; emulsifier (E472b); aromas; milk proteins and lactose; thickeners (guar gum; xanthan gum); gelling agent (carrageenans); dyes (lutein; paprika extract).	0	0	2	157	T	4
Bread	wheat flour; water; colza oil; wheat gluten; semolina; devitalized wheat leaven; salt; emulsifiers (mono and diglycerides of fatty acids; monoacetyltartaric and diacetyltartaric esters; rapeseed lecithin); gelling agents (guar gum; xanthan gum); yeast; rye flour; preservative (calcium propionate); malted barley flour; roasted wheat flour, roasted malted wheat flour; deactivated yeast; flour treat…	0	1	13	145	T	4
Pocket bread A	wheat flour; water; salt; yeast; wheat gluten; colza oil; preservative (calcium propionate); sugar; malt wheat flour; sesame seeds.	0	5	53	101	U	4
Pocket bread B	wheat flour; water; yeast; salt; corn dextrose.	0	9	61	89	U	4
Chocolate chip brioche	wheat flour 61.8%; sugar; chocolate chips 13.8% (sugar; cocoa mass; cocoa butter; soy lecithin); yeast; concentrated butter 8.4%; whole egg powder 1.3%; emulsifiers (E471; E472e; E481); salt; wheat gluten; aroma	0	0	7	152	T	4
Hamburger buns	wheat flour; water; dextrose; yeast; colza oil; sugar; sesame seeds 1.7%; wheat gluten; salt; aroma; broad bean flour; emulsifiers (monoacetyltartaric and diacetyltartaric esters; mono and diglycerides of fatty acids); preservative (calcium propionate); flour treatment agent (ascorbic acid).	0	0	6	153	T	4
Chocolate croisssant	wheat flour; concentrated butter 18%; chocolate 15% (sugar; cocoa mass; cocoa butter; soy lecithin; natural vanilla flavor); water; sourdough (water; malted wheat flour; rye flour; yeasts); sugar; fresh eggs; yeast; emulsifiers (E471; E481; E475); salt; skim milk powder; carob protein; thickener (carob bean flour); wheat gluten; natural flavor; antioxidant (ascorbic acid); dye (mixed carotenoids).	0	0	3	156	T	4
Chocolate chip milk bread rolls	wheat flour 36.5%; milk chocolate chips 15% (sugar; whole milk powder; cocoa butter; cocoa mass; lactose; soy lecithin; natural vanilla flavor); water; fresh pasteurized eggs 9%; colza oil; sugar; sourdough (malted wheat flour; rye flour; water; yeasts); skimmed milk powder 1.7%; emulsifiers (mono and diglycerides of fatty acids; polyglycerides of fatty acids; sodium 2-stearoyl lactylate); yeast;…	0	0	4	155	T	4
Croissants	wheat flour 55%; water; preparation based on vegetable fats (palm vegetable fat; sunflower vegetable fat; copra vegetable fat; rapeseed vegetable fat; water; salt; E471; E330; E160a; flavoring); sugar; palm vegetable fat; yeast; skimmed milk powder; emulsifiers (E471; E472e); salt; thickener (E466); wheat gluten; dye (E160a); antioxidant (E300).	0	0	2	157	T	4
Flatbread crackers	whole wheat flour 52%; wheat flour 46%; sugar; rapeseed vegetable oil; skimmed milk powder; salt.	1	11	92	55	U	3
Milk bread rolls A	wheat flour; water; brown sugar; colza oil; eggs; sourdough obtained from rye and malted wheat flour; skimmed milk powder 2%; yeast; salt; vanilla extract; natural flavor; guar fiber.	1	3	46	109	U	4
Milk bread rolls B	wheat flour; sugar; reconstituted skimmed milk 9%; palm oil; eggs; water; emulsifiers (E471; E472e); yeast; salt; aromas; preservative (E282); antioxidant (E300); soy lecithin.	0	0	4	155	T	4
Muffins	wheat flour (wheat flour; calcium carbonate; iron; vitamin B1; vitamin B3); water; wheat gluten; wheat semolina; yeast; salt; sugar; invert sugar syrup; alcohol vinegar; colza oil; preservative (calcium propionate).	0	1	13	145	T	4
Multigrain melba toast	cereals 90.5% (wheat flour 84%; cracked wheat 1.8%; rye flour 1.8%; buckwheat seeds 1.2%; barley flour 1.2%; millet seeds 0.5%); sesame seeds 4.9%; flax seeds 1.8%; sunflower vegetable oil; yeast; sugar; salt; gluten; flour treatment agent (ascorbic acid).	1	4	72	82	T	4
Plain brioche A	wheat flour; sugar; water; eggs; rapeseed vegetable fat; copra vegetable fat; concentrated butter; yeast; emulsifiers (mono and diglycerides of fatty acids; monoacetyltartaric and diacetyltartaric esters); skim milk powder; salt; aromas; wheat fibers; rum; preservative (calcium propionate); dye (beta'carotene); antioxidant (ascorbic acid)	0	0	7	152	T	4
Plain brioche B	whole wheat flour; wheat flour; water; eggs; colza oil; sugar; wheat gluten; yeast; emulsifier (E471); salt; butter powder; preservative (E282); deactivated yeast; malted wheat flour; flour treatment agent (ascorbic acid).	0	0	19	140	T	4
Plain brioche C	wheat flour; concentrated butter (13.4% reconstituted butter); sugar; eggs; fresh cream 5%; modified corn starch; egg white; emulsifiers (mono and diglycerides of palm fatty acids; mono and diacetyl tartaric esters of mono; sodium stearoyl-2-lactylate); water; yeast; aromas; salt; wheat gluten; preservative (calcium propionate); antioxidant (ascorbic acid); dye (beta-carotene).	0	0	5	154	T	4
Plain brioche D	wheat flour 55%; sugar; concentrated butter (11.5% reconstituted butter) 9%; fresh eggs 7%; water; yeast; emulsifiers (mono and diglycerides of fatty acids; monoacetyltartaric and diacetyltartaric esters); aromas; salt; wheat fibers; rum; preservative (calcium propionate); dye (carotenoids); antioxidant (ascorbic acid).	0	0	9	150	T	4
Popcorn cakes	corn 99.6%; sea salt; sesame; spelled.	5	26	96	32	U	3
Precooked baguettes	wheat flour; water; yeast; salt; alcohol; broad bean flour; antioxidant: E300	0	8	73	78	U	4
Precooked bread	wheat flour; water; yeast; salt; broad bean flour; antioxidant: ascorbic acid	2	10	100	47	U	3
Zwieback toast	wheat flour; whole wheat flour; gluten; yeast; sunflower vegetable oil; flour treatment agent (ascorbic acid).	1	6	69	83	U	4
Classic plain white sandwich bread A	wheat flour; water; Colza oil; salt; yeast; aroma; sugar; broad bean flour; preservative (calcium propionate); wheat dextrose; emulsifier (mono and diglycerides of palm fatty acids); wheat gluten; flour treatment agent (ascorbic acid).	0	0	10	149	T	4
Classic white sandwich bread A	wheat flour 67%; water; colza oil; sugar; aroma; yeast; salt; wheat gluten; emulsifiers (mono and diglycerides of fatty acids; mono and diacetyl tartaric esters); preservative (calcium propionate); broad bean flour; flour treatment agent (ascorbic acid).	0	0	13	146	T	4
Classic white sandwich bread B	wheat flour; water; sugar; colza oil; eggs 3.6%; yeast; aroma; skimmed milk powder; salt; thickener (E417); wheat gluten; preservative (E282); emulsifier (E471); dye (E161b); flour treatment agent (E300).	0	1	5	153	T	4
Classic plain white sandwich bread type B	wheat flour; water; sugar; yeast; colza oil; salt; alcohol; emulsifier (E471); preservative (E282); wheat gluten; flour treatment agent (E300).	0	0	10	149	T	4
Classic white sandwich bread type C	wheat flour; water; sugar; colza oil; whole egg reconstituted 2.2%; concentrated butter; salt; aromas; wheat gluten; emulsifiers (mono and diglycerides of fatty acids); broad bean flour; yeast; preservative (calcium propionate); antioxidant (ascorbic acid); nuts.	0	0	10	149	T	4
Classic white sandwich bread type D	wheat flour; water; colza oil; wheat dextrose; sugar; salt; aroma; emulsifier (mono and diglycerides of fatty acids); broad bean flour; yeast; preservative (calcium propionate); antioxidant (ascorbic acid).	0	2	10	147	T	4
Classic white sandwich bread type E	wheat flour; water; yeast; salt; dextrose; colza oil; preservative (E282); wheat gluten; flour treatment agent (E300).	0	2	25	132	T	4
Melba toast	wheat flour 89%; Palm oil; salt; sugar; yeast; dextrose; malt wheat flour; emulsifier (E472e); flour treatment agents (E920; E300).	0	1	16	142	U	4
Melba toast A	wheat flour; sugar; vegetable fats; yeast; salt	1	13	114	31	U	3
Melba toast B	wheat flour 92%; sugar; vegetable fats (palm, rapeseed); yeast; salt; flour treatment agent (ascorbic acid).	0	6	77	76	U	3
Melba toast with fruit bits	wheat flour 74%; apricot and orange nuggets 19% (wheat fructose-glucose syrup; apple puree and concentrated juice; apricot puree and juice concentrate 1.8%; orange puree and juice 0.7%; sugar; glycerol; wheat fiber; oat fiber; palm vegetable fat; fruit pectin; rice starch; citric acid; ascorbic acid; natural flavor; natural apricot flavor with other natural flavors); sugar; fat and vegetable oils…	0	0	8	151	T	4
Tortillas	wheat flour 58%; water; palm oil; stabilizers (E422; E466; E412); baking powders (E500ii; E450i); acidifier (E296); emulsifier (E471); dextrose; preservatives (E282; E202); salt.	0	0	5	154	T	4
Classic whole wheat sandwich bread A	whole wheat flour 53%; water; colza oil; sugar; yeast; wheat gluten; salt; emulsifiers (mono and diglycerides of fatty acids; mono and diacetyl tartaric esters; sodium 2-stearoyl lactylate); parboiled wheat flour; preservative (calcium propionate); barley malt; flour treatment agent (ascorbic acid).	0	0	11	148	T	4
Classic whole wheat sandwich bread B	wheat flour; water; yeast; cane sugar; colza oil; cider vinegar; bran; salt; natural flavor; wheat gluten; barley malt; flour treatment agent (E300).	1	3	40	115	T	4
Classic whole wheat sandwich bread C	water; rye flour 27.7%; wheat flour; wheat gluten; dehydrated and devitalized rye sourdough; salt; colza oil; aroma; yeast; emulsifiers (mono and diglycerides of fatty acids); broad bean flour; preservative (calcium propionate); malted barley flour; acidifier (lactic acid); wheat starch; antioxidant (ascorbic acid).	0	1	13	145	T	4
Classic whole wheat sandwich bread D	whole wheat flour 63%; water; sugar; yeast; colza oil; salt; wheat gluten; wheat or corn dextrose; preservative (calcium propionate); emulsifier (mono and diglycerides of rapeseed fatty acids); wheat flour; flour treatment agent (ascorbic acid).	0	1	12	146	T	4
Whole wheat melba toast A	whole wheat flour 50%; wheat flour; vegetable fats (palm, rapeseed); sugar; yeast; salt; gluten; flour treatment agent (ascorbic acid).	0	4	50	105	U	4
Whole wheat melba toast B	wheat flour; whole wheat flour 30%; colza oil; brown flax seeds 4.2%; yeast; salt; flour treatment agent (ascorbic acid)	2	4	106	47	U	3
Whole wheat zwieback toast	whole wheat flour 89%; sunflower vegetable oil; sugar; yeast; salt; wheat gluten; flour treatment agent (ascorbic acid).	0	6	66	87	U	4
Beef bourguignon with potatoes	vegetables 43% (potatoes 26.7% [potato; ascorbic acid; sodium disulphite]; carrots 9.3%; mushrooms 4.3%; onions 2.7%); sauce 32% (water; red wine; processed corn starch; sunflower oil; salt; garlic powder; onion powder; flavors; parsley; caramel E150a; guar gum; xanthan gum; pepper); precooked cured beef 25% (beef; water; salt; trisphosphate; carrageenans)	0	0	6	153	T	4
Braised ham with mashed potatoes	cooked mashed potato 56.6% (potato; mono and diglycerides of original fatty acids; turmeric; cooked potato [potato; salt]; water; liquid cream; butter; whole milk powder; salt; pepper extract; turmeric); braised superior ham 20% (pork ham 18.4% water; salt; wheat dextrose; natural flavors; ordinary caramel; sodium erythorbate; sodium nitrite); water; liquid cream; shallot; old-fashioned mustard 2…	0	1	3	155	T	4
Chinese fried rice A	cooked basmati rice 65%; smoked pork shoulder 11.2% (pork shoulder 52%; water; wheat dextrose; wheat glucose syrup; blood proteins; pork gelatin F; salt; lactose; diphosphate; triphosphate; flavorings; sodium salts; potassium and calcium; carob bean flour; carrageenans; sodium ascorbate; sodium erythorbate; sodium nitrite); omelet 6.6% (whole eggs; egg white; water; skimmed milk; salt; guar gum; …	0	0	0	159	T	4
Chinese fried rice B	cooked white rice 68.5%; omelet 5.9% (whole eggs; egg white; water; milk powder; salt; guar gum; xanthan gum; sunflower vegetable oil); smoked pork shoulder 5% (pork shoulder; water; wheat dextrose; wheat glucose syrup; lactose; gelatin F; blood proteins; salt; diphosphates; triphosphates; flavors; gelling agents [sodium salts; potassium salts; salts calcium; carob bean flour; xanthan gum; carrag…	0	0	3	156	T	4
Cassoulet	sauce (duck fat 2.7%; processed potato starch; tomato paste; salt; natural flavors; garlic powder); rehydrated white beans 31%; garnish 30% (Toulouse sausages [pork meat; pork plasma; water; salt; pork fat; glucose syrup; nutmeg; cinnamon powder; pepper; natural flavor]; pork meat processed in precooked cured pork; water; salt; E451; E407; E250).	0	1	4	154	T	4
Chicken with mushrooms	pieces of fillet of chicken treated in salting marked 49.9% (pieces of fillet of chicken 82%; water; starch; dextrose; salt); heavy cream 15.6%; morels 7.7%; chicken extract (water; chicken meat; chicken bones); yellow wine from Arbois aoc 6.5%; water; shallot; butter; processed starch; salt; broken morels 0.3%; sunflower oil; pepper extract; thickeners (xanthan gum; guar gum; glucose).	0	1	9	149	T	4
Chicken curry with white rice	cooked rice 34.3% (rice; water); water; minced roasted chicken 13% (chicken breast; salt; maltodextrin; dextrose; glucose syrup); onions; tomatoes 6.9% (tomatoes; tomato juice; E330); apples 3.5% (apples; E330; E300; sodium chloride); fresh cream; white raisins 2.1% (grapes; rapeseed vegetable oil; sulfur dioxide); sunflower oil; processed tapioca starch; natural flavor; lemon juice from concentr…	0	0	1	158	T	4
French Salt Cod and Potato Brandade	rehydrated potatoes 66% (water; potatoes; mono and diglycerides of fatty acids); desalted cod meat 20.6%; aromas; whole milk powder 3%; fresh cream 2.9%; sunflower oil; extra virgin olive oil 1%; garlic puree 1%; processed corn starch; salt; turmeric	0	3	16	140	T	4
Hake in sauce with vegetables A	Alaskan hake fillet 43.6%; water; Paris mushrooms 7.1%; roux (wheat flour; palm fat); milk powder; carrots3.8%; fresh cream; tomatoes 2.1%; shallots (shallots; salt; preservatives [sodium disulfite; citric acid]); white wine concentrate; thickener (processed corn starch); aroma; dehydrated onions; flavor enhancers (glutamate; guanylate; sodium inosinate); salt, parsley; tarragon; pepper; dye (cur…	0	0	9	150	T	4
Hake in sauce with vegetables B	hake fillet instead 48%; water; button mushroom 6.6%; fresh cream; cooked carrot 2.6%; wheat flour; shallot; onion; crushed peeled tomato (tomato; tomato juice); leek 1.5%; white wine; sunflower vegetable oil; vermouth; processed corn starch; natural aromas; flavored fish stock (maltodextrin; salt; wheat flour; fish; sugar; leek; onion; cream; yeast extract; olive oil; natural flavor; lactose; sh…	0	2	17	140	T	4
Cooked green beans A	green beans 77%; slices of smoked bacon 22% (pork belly; salt; wheat dextrose; glucose syrup; spices; flavorings; sodium ascorbate; sodium nitrite; potassium nitrate; smoke flavoring); plant bond (allium sativum l).	0	1	16	142	T	4
Cooked green beans B	green beans 70%; cooked smoked bacon 10% (pork belly; salt; dextrose; smoke flavor; citric acid; sodium erythorbate; sodium nitrite); pre-fried onions 8% (onions; rapeseed vegetable oil); butter; salt; parsley; garlic; sugar; chive; potato starch; natural flavor; processed starch; pepper.	0	0	19	140	U	4
Cooked lentils	lenses 55%; cooked sauce (broth prepared the old-fashioned way from rinds and 3% goose fat; tomato paste; spices; aromatics; salt; wheat dextrose; natural flavors; chicken fat); carrots; onions.	1	9	43	106	U	4
Zucchini gratin	courgettes 44.5%; water; cheddar; emmental; whole milk powder; fresh cream; Butter; wheat flour; processed rice starch; flavored poultry stock (potato maltodextrin; processed potato starch; salt; flavoring; chicken fat; chicken meat; palm oil; yeast extract; vegetables [onion; leek; carrot]; lactose; protein milk; spices; celery extract); salt; natural aromas.	0	3	13	143	T	4
Duck tagine with semolina	cooked sauce (water; carrot; tomato paste; processed corn starch; wheat flour; spices; aromatics; salt; flavorings; cayenne pepper); precooked semolina 36% (water; durum wheat semolina; sunflower oil; salt); 20% cured and precooked duck meat (duck meat; water; salt; wheat dextrose; E451i); dried fruits 3.5% (whole dried prunes, pitted; raisins).	0	1	20	138	T	4
Endives with ham au gratin	rehydrated skimmed milk (water; skimmed milk powder); endives 31.4%; superior cooked ham 15.4% (pork ham; salt; glucose syrup from potato or corn or wheat; dextrose from corn or wheat; natural flavors; sodium ascorbate; sodium nitrite); cooking juice from the endives; grated emmental 6.1% (cow's milk; salt; lactic ferments; veal rennet; potato starch); non-hydrogenated rapeseed vegetable fat (rap…	0	0	13	146	T	4
Fish parmentier	Alaska pollock 40.2%; water; dehydrated potato 8.7% (potato; E471; E304); sour cream 7.3%; butter 3.1%; powdered whole milk; emmental; fish stock (maltodextrin; natural flavors; lactose; milk proteins; powdered fish; salt; white wine extract; onion); breadcrumbs (wheat flour; yeast; salt); salt; natural flavor of pepper; spices.	0	0	11	148	T	4
Lasagna	precooked dough 21% (durum wheat semolina; water; egg); tomato pulp; water; beef 14%; rehydrated skimmed milk; onion; tomato concentrate; emmental cheese; processed corn starch; white wine; butter; extra virgin olive oil; wheat flour; aromatic plants; salt; natural aromas; yeast extract; garlic; sugar; spices.	0	4	40	115	T	4
Salted pork and lentils	cooked sauce (water; duck fat; salt; tomato paste, garlic; pepper); 32% cured pork knuckle (water; salt; pepper); green lentils 18%; smoked bacon 3% (water; salt); baby onions 3%; carrots 2%.	1	8	96	54	U	3
Fish with potatoes	mashed potato 46% (water; potato; mono and diglycerides of fatty acids; whole milk powder); white fish 19%; water; onion 4.6%; semi-skimmed milk; White wine; liquid fresh cream 4.2%; Butter; carrot 2.9%; melted emmental (emmental; water; whey powder; butter; sodium citrate; natural flavor; salt); fish stock (cod; water; shallot; leek; white wine; parsley; thyme; bay leaf); processed rice starch; …	0	3	16	140	T	4
Moussaka	pre-fried eggplants 26% (eggplants; sunflower oil); water; crushed tomatoes; Beef; onions; thickener (processed corn starch); cheese preparation (emmental; cheeses; butter; milk proteins; whey; processed corn starch; cast iron salts [sodium citrate; polyphosphate]; salt; carrageenans; flavoring); tomato puree; salt; flavoring (soy; flavor enhancers [glutamate and sodium inosinate]); wheat flour; …	0	1	6	152	T	4
Pan-fried potatoes	precooked potato slices 50% (potatoes; sunflower oil); green beans 14%; smoked bacon 8% (pork belly; salt; dextrose; natural flavor; citric acid; sodium erythorbate; potassium nitrate; sodium nitrite); mushrooms 8%; onions 8%; duck gizzards confit 4% (duck gizzards; salt; glucose syrup; natural flavor; dextrose; powdered egg white; phosphate; sodium ascorbate; sodium nitrite); cooked and minced d…	0	0	7	152	T	4
Poultry with chestnuts and mushrooms	semi-boneless cockerel, cured 79% (semi-boneless cockerel 95.5%; water; wheat glucose syrup; salt); stuffing 21% (pork 64.6%; chestnuts 9.2%; dehydrated porcini 9.2% [dehydrated porcini; water]; cooked onions [onions; non-hydrogenated sunflower oil; salt]; water; parsley; salt; pepper).	0	2	50	107	U	4
Ratatouille	tomatoes 35.5%; cubed zucchini 34%; eggplant cubes 6%; Tomato puree; cubed onions 5%; diced red peppers 4%; sunflower oil; green peppers, cubed 2%; cane sugar; thickener (wheat starch); salt of Guerande; Natural aromas; acidifier (citric acid).	1	2	54	102	U	4
Ravioli A	dough 58% (superior quality durum wheat semolina; water; fresh eggs 10.3%); stuffing 42% (top quality cooked ham 24% [pork ham, flavorings]; durum wheat semolina; fresh cheese; cooked rice; ricotta; water; potato flakes; sour cream 4%; processed starch; sunflower or rapeseed; flavors; salt; sugar; natural extracts of spices; yeast extracts).	0	1	24	134	T	4
Ravioli B	sauce: (water; tomato paste 6%; onions; carrots; beef meat; salt; processed corn starch; rapeseed oil; sugar; smoky flavor; flavoring; vitamin B1; vitamin B2); dough (durum wheat semolina; water; egg white); stuffing: (beef meat; breadcrumbs [wheat flour; salt; rapeseed oil; yeast; paprika]; carrots; onions; salt).	0	4	29	126	T	4
Squid and rice with tomato sauce	cooked white rice 35% (water; rice; salt); squid rings 30% (squid; water; salt; citric acid; sodium citrate); water; sour cream 3% ; double tomato paste 3%; carrots; onions; crab extract; white wine; garlic paste (garlic; salt; citric acid); cognac 1%; sunflower oil; vegetable margarine (rapeseed oil; vegetable fat; water; salt; mono and diglycerides of fatty acids; sugar; citric acid; flavoring)…	0	1	10	148	T	4
Rice with vegetables and scallops	cooked rice 34.6% (rice; water; rapeseed oil; salt; turmeric); water; vegetables 19.1% (carrots; leeks; celery); scallops without coral 13.3%; lemon juice; fresh cream; honey; soy sauce (water; soybeans; wheat; salt); modified rice starch; poultry stock (water; chicken bones; salt); Colza oil; ginger; garlic pulp; coriander; salt; aroma (fish flavor); pepper; hot sauce (vinegar; red pepper; salt)…	1	1	27	130	T	4
Salmon and vegetable risotto	risotto cooked with parmesan 52% (cooked rice 45% [water; rice]; white wine; shallots; parmesan 1%; salt; olive oil); salmon and leeks with cream 48% (Atlantic salmon 15.5%; water; crème fraîche 9%; leeks 7.5%; emmental; fennel; mozzarella; fish stock [fish meat; fish juice; salt]; corn starch; garlic; lemon juice; spice extracts; cumin).	1	6	58	94	U	4
Chicken cordon bleu	cured reconstituted turkey meat 53% (turkey meat 46%; water; chicken meat; soy protein; processed tapioca starch; glucose syrup; salt; natural flavor); breadcrumbs 27% (breadcrumbs [wheat flour; salt; yeast; spices]; wheat flour; sunflower oil; salt); standard cooked turkey ham 10% (turkey meat 73%; water; glucose syrup; soy protein; salt; natural flavors; sodium triphosphates; sodium polyphospha…	0	0	1	158	T	4
French beef and potato casserole	mashed potatoes 67% (potatoes 45% [potatoes; mono and diglycerides of fatty acids; turmeric]; water; whole milk powder; liquid cream; butter; salt; pepper extract); cooked beef 31% (cooked minced beef 13%; water; onions; vegetable margarine [rapeseed oil; palm fat; water; salt; mono and diglycerides of fatty acids; sugar; citric acid; flavors); modified cassava starch; parsley; salt; garlic paste…	0	1	9	149	T	4
Spaghetti bolognese	spaghetti pasta 60% (durum wheat flour; water); sauce 40% (peeled, crushed tomato 17.2% [tomato; tomato juice: E330]; cooked beef preparation 8.2%; onion; water; tomato 2% [tomato; E3300]; veal stock [bone; meat and fat veal; water; salt; water; salt; onions; tomato; garlic; carrot; starch]; double concentrated tomato puree 1%; carrot; basil; extra virgin olive oil; garlic; salt; modified cassava…	0	0	28	131	T	4
Ham and spinach gratin	water; spinach 32.5%; superior cooked ham 16.6% (pork ham; salt; glucose syrup; wheat or potato dextrose; flavorings; E301; E250); fresh cream; skim milk powder; emmental; butter; wheat flour; processed rice starch; salt; natural flavor (pepper).	0	0	8	151	T	4
Spinach and ham lasagna	water; goat cheese 19%; durum wheat semolina 15%; spinach 7.5%; vegetable fat (rapeseed vegetable fat; water; mono and diglycerides of fatty acids; salt; flavoring; citric acid; beta-carotene); egg white; wheat flour; eggs; Skimmed milk powder; cheeses (cow's milk; lactic ferments; rennet; salt; egg lysozyme; egg proteins); processed potato starch; salt; flavored vegetable broth (salt; carrot; ca…	0	1	10	148	T	4
Stuffed tomatoes	tomatoes 64%; pork 12.4%; water; pork fat 5.7%; soya vegetable protein; dehydrated onions; parsley; salt; aromas; garlic; caramelized sugar; preservative (sodium nitrite).	0	3	18	138	T	4
Trout with cream sauce and rice	prepared rice 37% (precooked basmati rice; sunflower oil; salt); 30% trout fillet; water; onions; cream 4% (including carrageenans); carrots; Soft butter; modified potato starch; White wine; sunflower oil; chives 0.4%; salt; milk proteins; fish stock (maltodextrin; wheat flour; salt; fish; palm kernel; natural flavor; fish oil; potato starch; mushrooms); dehydrated seaweed; aromatics (shallot; po…	1	0	6	152	T	4
Vegetable fritter A	broccoli 33%; carrots 27%; potatoes 7%; very fine peas 6%; celery 6%; pre-fried onions 4% (onions; non-hydrogenated sunflower oil); red peppers 4%; binder (potato starch; processed potato starch; methylcellulose; salt; powdered egg white); unhydrogenated oleic sunflower vegetable oil; non-hydrogenated vegetable oil of sunflower; non-hydrogenated rapeseed vegetable oil; salt; garlic; natural aroma…	0	2	18	139	T	4
Vegetable fritter B	leeks 61%; pre-fried potatoes 11% (sunflower oil; E450); grated cheese; sunflower oil; powdered egg; powdered egg white; processed corn starch; powdered milk; salt; poultry broth (salt; flavorings; chicken meat; chicken fat; potato starch; potato maltodextrin; E414); yeast extract; natural flavor of pepper; nutmeg.	0	1	5	153	T	4
Vegetable fritter C	cauliflower 57%; broccoli 19%; carrots 10%; sunflower vegetable oil; rapeseed vegetable oil; whole egg; potato starch; processed potato starch; whey; processed potato starch; processed cassava starch; aromas; salt; lactose; gelling agent (E461); powdered egg white; skimmed milk powder; spices.	0	0	11	148	T	4
Vegetables cooked in tomato sauce	chopped roasted red peppers 30%; grilled zucchini cut 25%; grilled eggplant cut 25%; grilled onions in cubes 10%; sauce 10% (tomato pulp 83%; extra virgin olive oil 8%; black olive puree 4% [black olives; extra virgin olive oil; sugar; salt; citric acid]; onions; double concentrate of tomato; parsley; salt; sugar).	2	14	84	59	T	3
