# Supplementary material for: Ultra-processed foods: how functional is the NOVA system?
Source: Eur J Clin Nutr. 2022 Mar 21;76(9):1245–53. doi: 10.1038/s41430-022-01099-1 (PMC9436773; doi:10.1038/s41430-022-01099-1)
Supplement: Supplementary file 4 — Supplementary Table 2 [file 41430_2022_1099_MOESM4_ESM.xlsx]

## Sheet: generic foods
TABLE S2 - ONLINE SUPPLEMENTARY MATERIALS
The foods in bold red font in first column were used in the quality control test
The foods highlighted in yellow occurred in cluster X (see the text)
	NOVA assignments (n)
Foods	NOVA1	NOVA2	NOVA3	NOVA4	Cluster	Most common assignment
Apple	177	0	0	0	Z	1
Beef bourguignon	2	6	72	97	W	4
Bifidus yogurt with fruit and fiber	1	2	30	144	W	4
Boiled potatoes	99	22	42	14	Z	1
Bran bread	6	22	130	19	X	3
Bran zwieback toast	1	8	76	92	W	4
Bread	7	29	136	5	X	3
Butter	12	143	19	3	Y	2
Camembert	13	22	137	5	X	3
Cassoulet	2	2	62	111	W	4
Chocolate bar	1	17	60	99	W	4
Chocolate cookie	0	0	10	167	W	4
Chocolate croissant	0	0	41	136	W	4
Chocolate custard	0	0	28	149	W	4
Chocolate spread	0	0	8	169	W	4
Chocolate-flavored drink	0	3	37	137	W	4
Classic white sandwich bread	0	5	23	149	W	4
Coffee	125	41	9	2	Z	1
Coffee pudding topped with whipped cream	0	0	8	169	W	4
Cola	0	0	3	174	W	4
Commercial orange juice	28	20	61	68	X	4
Corn flakes	4	9	31	133	W	4
Cream of mushroom soup	10	11	54	102	W	4
Cream of tomato soup	10	8	67	92	W	4
Crème brûlée	1	2	57	117	W	4
Crème fraiche	39	87	45	6	Y	3
Crispy plain cookie	0	4	43	130	W	4
Croissant	1	3	70	103	W	4
Deli ham	8	10	96	63	X	3
Egg pasta	36	17	102	22	X	3
Eggs	176	1	0	0	Z	1
Fish Soup	4	13	67	93	W	4
Flatbread crackers	1	5	25	146	W	4
Flavored fromage frais (30% fat)	1	5	30	141	W	4
Flavored non-fat fromage frais	0	3	27	147	W	4
Flavored reduced-fat yogurt	1	5	30	141	W	4
Flavored whole-milk yogurt	1	4	33	139	W	4
French beef and potato casserole	4	1	56	116	W	4
French custard	2	11	80	84	W	4
French Madeleines	0	1	42	134	W	4
French potato and tuna salad	4	6	52	115	W	4
French Salt Cod and Potato Brandade	2	6	64	105	W	4
Fresh orange juice	117	37	22	1	Z	1
Fromage blanc (40% fat)	43	27	86	21	X	3
Fromage frais (20–30% fat)	34	25	86	32	X	3
Green beans	153	8	16	0	Z	1
Herbal tea	126	33	13	5	Z	1
Iodized salt	24	140	10	3	Y	2
Jam	3	27	126	21	X	3
Lentil soup	13	14	83	67	X	3
Lentils	166	6	4	1	Z	1
Lettuce	176	0	1	0	Z	1
Light butter	1	30	28	118	W	4
Light cola	0	0	2	175	W	4
Light crème fraiche	1	32	47	97	W	4
Light jam	2	9	68	98	W	4
Light mayonnaise	0	7	14	156	W	4
Light vinaigrette	0	9	21	147	W	4
Margarine	1	21	22	133	W	4
Marinated bean salad with corn	2	4	49	122	W	4
Mayonnaise	2	18	55	102	W	4
Meat and vegetable couscous	2	5	57	113	W	4
Milk bread roll	0	2	36	139	W	4
Moussaka	1	4	53	119	W	4
Multigrain bread	7	20	116	34	X	3
Non-fat vanilla yogurt	0	5	17	155	W	4
Non-fat yogurt with fruit	2	8	39	128	W	4
Onion soup	8	13	61	95	W	4
Petit suisse	54	31	80	12	X	3
Petit suisse (60% fat)	41	29	78	29	X	3
Petit suisse with fruit	2	5	50	120	W	4
Pistou soup	6	9	73	89	W	4
Plain bifidus yogurt	62	22	71	22	X	3
Plain low-fat yogurt	57	24	59	37	X	3
Plain non-fat fromage blanc	32	16	65	64	X	3
Plain reduced-fat yogurt	69	27	74	7	X	3
Plain soy yogurt	4	9	42	122	W	4
Plain tea	140	27	6	4	Z	1
Plain whole-milk yogurt	78	38	58	3	X	1
Pork and sauerkraut	0	4	57	116	W	4
Pot-au-feu	6	6	75	90	W	4
Prawns	124	18	25	10	Z	1
Ravioli with tomato sauce	0	1	28	148	W	4
Rice pudding	4	7	82	84	W	3
Roasted chicken	54	29	78	16	X	3
Roasted pork loin	78	15	66	18	X	1
Rye bread	3	29	131	14	X	3
Sardines in olive oil	7	19	138	13	X	3
Savory leek pie	3	5	52	117	W	4
Savory scallop pie	1	2	38	136	W	4
Savory spinach pie	2	3	54	118	W	4
Semolina cake	2	5	69	101	W	4
Sesame seed bread	1	22	132	22	X	3
Spreadable cheese (25% fat)	2	2	39	134	W	4
Tomato salad	46	28	76	27	X	3
Ultra-pasteurized reduced-fat milk	95	35	32	15	Z	1
Unleavened bread	17	21	88	51	X	3
Vanilla custard	0	3	39	135	W	4
Vanilla custard sauce	0	4	63	110	W	4
Veal stew	3	3	79	92	W	4
Vegetable Soup	16	10	78	73	X	3
Vinaigrette	2	49	67	59	X	3
Virgin olive oil	28	143	5	1	Y	2
White rice	141	27	9	0	Z	1
White sugar	15	146	10	6	Y	2
Whole wheat bread	7	24	137	9	X	3
Whole wheat zwieback toast	1	8	73	95	W	4
Whole-milk yogurt with fruit	4	6	62	105	W	4
Zero-calorie sweetener	0	22	8	147	W	4
Zwieback toast	1	6	73	97	W	4
Zwieback toast without added salt	0	7	58	112	W	4
